# Supplementary material for: Characterization of TBP and TAFs in Mungbean (Vigna radiata L.) and Their Potential Involvement in Abiotic Stress Response
Source: Int J Mol Sci. 2024 Sep 3;25(17):9558. doi: 10.3390/ijms25179558 (PMC11394781; doi:10.3390/ijms25179558)
Supplement: Supplementary file 1 [file ijms-25-09558-s001.zip]

Archive with 2 entries (2 files):
- Supplementary data - sequences.pdf
- supplementary tables and figures.pdf
